# Supplementary material for: The Outcome of Immediate Adjuvant Postoperative External Beam Radiotherapy Versus Observation Alone After Radical Prostatectomy in High-Risk Prostate Cancer: A Meta Analysis
Source: J Clin Med. 2026 Apr 20;15(8):3149. doi: 10.3390/jcm15083149 (PMC13117442; doi:10.3390/jcm15083149)
Supplement: Supplementary file 1 [file jcm-15-03149-s001.zip]

Archive with 1 entries (1 files):
- jcm-4195928-supplementary.pdf
